# Supplementary material for: Gender Differences Associated with the Prognostic Value of BPIFB4 in COVID-19 Patients: A Single-Center Preliminary Study
Source: J Pers Med. 2022 Jun 28;12(7):1058. doi: 10.3390/jpm12071058 (PMC9319362; doi:10.3390/jpm12071058)
Supplement: Supplementary file 1 [file jpm-12-01058-s001.zip]

Archive with 1 entries (1 files):
- jpm-1771345-supplementary.pdf
